# Supplementary material for: Non-HDL-C Is More Stable Than LDL-C in Assessing the Percent Attainment of Non-fasting Lipid for Coronary Heart Disease Patients
Source: Front Cardiovasc Med. 2021 Apr 1;8:649181. doi: 10.3389/fcvm.2021.649181 (PMC8049565; doi:10.3389/fcvm.2021.649181)
Supplement: Supplementary file 2 [file Data_Sheet_1.ZIP]

Archive with 1 entries (1 files):
- 21.2.23σåáσ┐âτùàτÖ╜Φ¢ïτÖ╜μò░μì«μ▒çμÇ╗.sav
